# Supplementary material for: DNA Methylation Influences miRNA Expression in Gonadotroph Pituitary Tumors
Source: Life (Basel). 2020 May 13;10(5):59. doi: 10.3390/life10050059 (PMC7281098; doi:10.3390/life10050059)
Supplement: Supplementary file 1 [file life-10-00059-s001.zip › life-775478-supplementary/life-775478-supplementary_tables.xlsx]

## Sheet: Table_S1
Table S1 The list of miRNA-annotated CpG sites (HM450K probes) differentially methylated in NFPAs and normal pituitary
CpG site ID	Gene	Tumor_avg B	Normal_avg B	deltaBeta	adj,P,Val	feature	cgi
cg16820411	MIR101-1	0.882709	0.538638	0.34407	1.09173e-09	TSS1500	opensea
cg24603926	MIR1178	0.864198	0.513809	0.350389	4.22922e-05	TSS200	opensea
cg21913981	MIR1178	0.836757	0.398886	0.437871	0.000114769	TSS200	opensea
cg12704462	MIR1178	0.857891	0.640611	0.21728	0.00998679	Body	opensea
cg22144942	MIR1179	0.283559	0.489951	-0.206392	0.00136707	TSS200	shelf
cg08867933	MIR1179	0.192773	0.414519	-0.221746	0.0074876	TSS1500	shore
cg03374561	MIR1180	0.797582	0.644141	0.153441	0.00134673	TSS200	island
cg26614229	MIR1182	0.747214	0.364054	0.38316	1.23345e-05	TSS1500	opensea
cg01709493	MIR1185-1	0.717883	0.88093	-0.163047	0.0218158	Body	opensea
cg22492271	MIR1200	0.799072	0.606271	0.192801	0.0195667	TSS1500	opensea
cg01940297	MIR1207	0.47258	0.726478	-0.253898	0.0418154	TSS1500	opensea
cg24465482	MIR1208	0.906816	0.690781	0.216035	0.000750168	TSS1500	opensea
cg11792826	MIR1208	0.80253	0.588951	0.213579	0.00116973	TSS1500	opensea
cg24866700	MIR1227	0.580919	0.35966	0.221259	0.0100074	TSS1500	shore
cg06348245	MIR1256	0.928397	0.768281	0.160116	2.64778e-06	Body	opensea
cg07567679	MIR1266	0.85305	0.619404	0.233645	2.8339e-06	TSS1500	opensea
cg13892257	MIR1276	0.920135	0.650402	0.269733	2.45771e-16	TSS200	shore
cg27292264	MIR1280	0.801433	0.496268	0.305165	1.10205e-05	TSS1500	opensea
cg01243312	MIR128-1	0.714461	0.444977	0.269484	0.0369121	Body	opensea
cg04062119	MIR1289-2	0.706845	0.410157	0.296689	0.0102467	TSS1500	opensea
cg11364290	MIR129-1	0.901072	0.711203	0.189869	3.31759e-05	TSS1500	opensea
cg20689730	MIR1306	0.699424	0.39031	0.309114	0.000628569	TSS1500	shore
cg10512089	MIR130A	0.7898	0.378657	0.411143	1.01495e-05	Body	opensea
cg05082527	MIR130A	0.697593	0.4557	0.241893	0.0136471	TSS1500	opensea
cg00135888	MIR130A	0.625326	0.412558	0.212768	0.0226956	TSS1500	opensea
cg23371208	MIR130A	0.664251	0.505286	0.158965	0.0240462	TSS200	opensea
cg03328201	MIR130B	0.879193	0.622627	0.256567	9.26138e-08	Body	shore
cg11673244	MIR130B	0.348845	0.0885271	0.260318	0.00210881	TSS1500	shore
cg16974014	MIR130B	0.728328	0.454343	0.273985	0.00296401	TSS200	shore
cg10734581	MIR134	0.457741	0.803217	-0.345475	4.68312e-06	TSS1500	opensea
cg13753460	MIR134	0.523002	0.799458	-0.276457	0.000603793	TSS200	opensea
cg12573499	MIR134	0.611109	0.907491	-0.296382	0.00136399	TSS1500	opensea
cg26238975	MIR134	0.615386	0.942974	-0.327588	0.00666835	TSS1500	opensea
cg01648556	MIR134	0.645031	0.926781	-0.28175	0.00866338	TSS1500	opensea
cg10489614	MIR137	0.118016	0.468847	-0.350832	2.99002e-07	TSS1500	shore
cg26475094	MIR138-2	0.40244	0.856874	-0.454435	0.000447449	TSS1500	opensea
cg27534624	MIR141	0.175847	0.39357	-0.217723	0.0111269	TSS1500	opensea
cg12161331	MIR141	0.282704	0.461207	-0.178503	0.0171822	TSS200	opensea
cg19794481	MIR141	0.208598	0.390544	-0.181946	0.0237886	TSS200	opensea
cg18959988	MIR141	0.223214	0.38198	-0.158766	0.0342068	TSS1500	opensea
cg02624246	MIR141	0.188498	0.353711	-0.165214	0.0469343	Body	opensea
cg23067082	MIR141	0.160227	0.317131	-0.156904	0.0471788	TSS200	opensea
cg18185189	MIR141	0.305721	0.465614	-0.159893	0.0477601	TSS200	opensea
cg04317047	MIR143	0.742478	0.398946	0.343532	0.00151668	TSS200	opensea
cg23917868	MIR145	0.767261	0.476466	0.290796	4.42683e-05	TSS200	opensea
cg01310120	MIR145	0.72033	0.334994	0.385336	0.000176142	TSS200	opensea
cg15857661	MIR146B	0.918932	0.739248	0.179684	3.40912e-06	TSS200	shelf
cg05251190	MIR146B	0.85805	0.699881	0.158168	0.00802	TSS200	shelf
cg12677723	MIR1470	0.642228	0.463218	0.17901	0.00210413	TSS1500	opensea
cg02849766	MIR1470	0.78422	0.614297	0.169922	0.0389306	TSS1500	opensea
cg12035782	MIR1471	0.882277	0.713024	0.169253	0.00617363	TSS200	opensea
cg16784745	MIR148B	0.912981	0.455	0.457981	4.17799e-10	Body	opensea
cg03737367	MIR150	0.83797	0.478804	0.359166	3.09126e-05	TSS1500	opensea
cg18374625	MIR150	0.425618	0.160661	0.264957	0.000437656	TSS200	opensea
cg15617950	MIR150	0.58872	0.277935	0.310785	0.000589518	TSS200	opensea
cg06105296	MIR150	0.606878	0.257766	0.349112	0.00327358	TSS200	opensea
cg27388703	MIR150	0.812016	0.58763	0.224386	0.00463192	TSS200	opensea
cg02742085	MIR152	0.338068	0.175159	0.16291	0.0116913	TSS1500	shore
cg10472567	MIR152	0.580244	0.339228	0.241016	0.0422931	TSS1500	shore
cg23029159	MIR154	0.706914	0.950516	-0.243602	0.00703407	TSS1500	opensea
cg09213165	MIR154	0.540886	0.787676	-0.24679	0.029213	Body	opensea
cg13309012	MIR155HG	0.695813	0.454191	0.241622	0.0127511	Body	opensea
cg03872783	MIR155HG	0.502167	0.270684	0.231482	0.0211865	Body	shore
cg07418289	MIR17HG	0.798356	0.592945	0.205411	3.0445e-06	Body	shelf
cg25349643	MIR181B1	0.699777	0.904638	-0.204861	0.0439135	TSS200	opensea
cg24482288	MIR181D	0.77464	0.531048	0.243592	9.01378e-05	TSS200	shore
cg23121785	MIR184	0.541383	0.855471	-0.314088	0.0201827	TSS1500	opensea
cg18262830	MIR192	0.782977	0.615833	0.167144	0.0186985	TSS200	shelf
cg06104877	MIR194-2	0.780716	0.575958	0.204759	0.000741035	TSS1500	shelf
cg02494703	MIR194-2	0.571404	0.375991	0.195412	0.0388551	TSS1500	shelf
cg25105745	MIR197	0.465038	0.252165	0.212874	0.0253651	TSS1500	opensea
cg19081358	MIR1973	0.56722	0.733478	-0.166259	0.0242672	TSS200	opensea
cg23955417	MIR1976	0.765417	0.558789	0.206628	0.0292674	TSS200	opensea
cg02297838	MIR19A	0.845635	0.572538	0.273097	0.0091083	TSS1500	shore
cg14161399	MIR200B	0.761145	0.504768	0.256377	0.0112625	TSS200	shore
cg16642299	MIR200C	0.468305	0.167569	0.300736	0.0415021	TSS1500	opensea
cg05468584	MIR202	0.861915	0.60865	0.253265	6.79615e-06	TSS200	opensea
cg27314336	MIR203	0.764542	0.40169	0.362851	0.000276177	TSS1500	shore
cg13673833	MIR203	0.333849	0.130084	0.203765	0.0304761	TSS1500	island
cg23960324	MIR203	0.314297	0.118172	0.196126	0.0473672	TSS1500	island
cg04276626	MIR21	0.816177	0.58804	0.228138	0.00336923	TSS200	opensea
cg02515217	MIR21	0.841095	0.689455	0.15164	0.0465642	TSS200	opensea
cg27023597	MIR21	0.650302	0.333927	0.316375	0.00522531	TSS1500	opensea
cg08200293	MIR210	0.198898	0.0447126	0.154185	0.0253912	TSS1500	island
cg02389634	MIR2117	0.805228	0.481554	0.323674	0.000292074	TSS1500	opensea
cg01165909	MIR2117	0.57196	0.341949	0.230011	0.0421242	TSS1500	opensea
cg05945782	MIR212	0.876387	0.58943	0.286957	0.000160628	TSS1500	island
cg00572843	MIR212	0.76576	0.520234	0.245526	0.00781069	TSS1500	island
cg05466976	MIR216A	0.498715	0.866501	-0.367786	0.00364679	TSS1500	opensea
cg13618190	MIR217	0.662592	0.834861	-0.172269	0.0352272	Body	opensea
cg07725389	MIR219-1	0.887959	0.5461	0.341859	3.46933e-07	TSS1500	shore
cg07706375	MIR23A	0.764424	0.499914	0.264511	0.00343975	TSS200	shelf
cg08849095	MIR23B	0.914518	0.655938	0.25858	0.00025372	TSS1500	shelf
cg05028773	MIR24-2	0.701584	0.401622	0.299963	0.00041665	Body	shelf
cg08528170	MIR24-2	0.736332	0.432492	0.30384	0.00177391	TSS1500	shelf
cg09538129	MIR25	0.72192	0.470459	0.251461	2.57813e-06	TSS1500	opensea
cg22638766	MIR25	0.695843	0.532774	0.163069	0.0174375	TSS1500	opensea
cg09238235	MIR25	0.824845	0.673415	0.15143	0.0299942	TSS1500	opensea
cg18384960	MIR299	0.613428	0.917951	-0.304523	0.00202476	TSS1500	opensea
cg19603100	MIR299	0.65046	0.876387	-0.225927	0.0182602	TSS200	opensea
cg20067612	MIR299	0.640158	0.887342	-0.247184	0.0242759	TSS1500	opensea
cg15319027	MIR30C2	0.478886	0.740251	-0.261365	0.0110216	TSS1500	opensea
cg18274788	MIR320B1	0.727244	0.48009	0.247154	0.000340987	TSS1500	shelf
cg01587049	MIR329-2	0.62884	0.854794	-0.225954	0.0292063	TSS1500	opensea
cg24161106	MIR33B	0.896414	0.642993	0.253421	0.00167862	Body	shore
cg20544516	MIR33B	0.721923	0.486885	0.235039	0.0152031	Body	shore
cg09186408	MIR33B	0.744035	0.493085	0.25095	0.0254367	TSS1500	shore
cg26157803	MIR345	0.372179	0.135015	0.237164	0.0410258	TSS1500	island
cg04329551	MIR34A	0.838451	0.537248	0.301204	3.18515e-05	TSS1500	opensea
cg24501230	MIR34A	0.875277	0.622688	0.252589	9.9021e-05	TSS1500	opensea
cg06237697	MIR365-2	0.889285	0.709734	0.179551	0.00637196	TSS200	opensea
cg04585937	MIR376B	0.476171	0.711977	-0.235805	0.0284092	TSS1500	opensea
cg03663955	MIR377	0.476881	0.880287	-0.403406	0.000241293	TSS1500	shelf
cg18163364	MIR377	0.723119	0.911838	-0.188719	0.0193621	TSS200	shelf
cg14440205	MIR379	0.520199	0.861702	-0.341503	0.000264757	TSS1500	opensea
cg14866339	MIR379	0.593036	0.899067	-0.306031	0.00237327	TSS1500	opensea
cg07521789	MIR382	0.60194	0.779915	-0.177975	0.0433108	TSS1500	opensea
cg19004110	MIR383	0.88939	0.604338	0.285052	3.6616e-07	TSS200	opensea
cg05297328	MIR410	0.823762	0.658256	0.165506	0.00915206	TSS200	island
cg13278105	MIR411	0.633858	0.923655	-0.289797	0.00132382	TSS1500	opensea
cg04235416	MIR412	0.634169	0.867956	-0.233787	0.022557	TSS1500	shore
cg23651812	MIR429	0.912523	0.692646	0.219877	0.00887796	TSS200	shelf
cg00978822	MIR449B	0.279246	0.580161	-0.300915	0.000121926	TSS1500	shore
cg16670446	MIR451	0.786271	0.528165	0.258106	5.46729e-05	TSS1500	opensea
cg25246281	MIR451	0.739838	0.47649	0.263349	0.000533246	TSS1500	opensea
cg04761768	MIR453	0.424476	0.742748	-0.318271	0.000258972	TSS1500	opensea
cg14431528	MIR453	0.503209	0.757332	-0.254124	0.0106661	TSS1500	opensea
cg03153765	MIR453	0.576171	0.81983	-0.24366	0.0429377	TSS1500	opensea
cg14890224	MIR483	0.814411	0.572838	0.241573	0.00011366	TSS1500	shelf
cg01119169	MIR485	0.711794	0.889353	-0.177559	0.00745165	TSS200	opensea
cg03019112	MIR487A	0.398928	0.802348	-0.403419	9.00459e-05	TSS1500	opensea
cg23399577	MIR487A	0.669157	0.906941	-0.237784	0.000885518	TSS200	opensea
cg00395657	MIR487A	0.525808	0.815491	-0.289682	0.00432823	TSS200	opensea
cg10177827	MIR487B	0.55394	0.750659	-0.196719	0.0471146	TSS1500	opensea
cg26749833	MIR489	0.333926	0.80121	-0.467284	0.000129377	Body	opensea
cg04650977	MIR489	0.502543	0.860207	-0.357664	0.00265858	TSS1500	opensea
cg01244514	MIR494	0.280633	0.484585	-0.203951	0.0428561	TSS200	opensea
cg14910227	MIR495	0.502285	0.791571	-0.289286	0.00365798	Body	opensea
cg26931307	MIR495	0.656903	0.890982	-0.234079	0.0137417	TSS1500	opensea
cg14355941	MIR496	0.376853	0.819296	-0.442443	0.00022601	TSS1500	opensea
cg15171962	MIR496	0.546343	0.895003	-0.348661	0.000350411	TSS200	opensea
cg15508280	MIR496	0.61197	0.892253	-0.280283	0.00359728	TSS1500	opensea
cg21492137	MIR496	0.614656	0.920161	-0.305506	0.00416496	TSS1500	opensea
cg11069071	MIR496	0.740762	0.489462	0.2513	0.00681744	TSS1500	opensea
cg21176597	MIR496	0.628249	0.874794	-0.246544	0.00705314	TSS200	opensea
cg02883666	MIR496	0.659379	0.855093	-0.195714	0.019639	TSS1500	opensea
cg05249271	MIR496	0.724471	0.902779	-0.178308	0.0243292	TSS1500	opensea
cg17686973	MIR515-2	0.302491	0.593154	-0.290662	0.00843031	TSS1500	opensea
cg08160970	MIR515-2	0.301194	0.536786	-0.235592	0.0458857	TSS1500	opensea
cg22457503	MIR517B	0.39461	0.567962	-0.173352	0.0147828	TSS1500	opensea
cg11251554	MIR518B	0.219543	0.473304	-0.253761	0.00579724	TSS1500	opensea
cg15993786	MIR518B	0.478349	0.751822	-0.273473	0.038544	TSS1500	opensea
cg13600227	MIR521-1	0.440233	0.621445	-0.181211	0.0279707	TSS1500	opensea
cg00101104	MIR521-2	0.339796	0.62527	-0.285474	0.0124686	TSS1500	opensea
cg18697991	MIR548A2	0.948302	0.735683	0.212619	1.87856e-14	Body	opensea
cg04522625	MIR548A2	0.936634	0.654153	0.282481	9.5267e-11	Body	opensea
cg21324884	MIR548A2	0.845439	0.437423	0.408016	2.44548e-09	Body	opensea
cg05509179	MIR548A2	0.77801	0.435461	0.342549	3.31211e-05	Body	opensea
cg05952841	MIR548A2	0.935819	0.770704	0.165115	8.00167e-05	Body	opensea
cg09411231	MIR548F1	0.413916	0.694463	-0.280547	0.0167945	Body	opensea
cg20953052	MIR548F2	0.659509	0.358409	0.3011	0.0253475	TSS1500	opensea
cg10688790	MIR548F3	0.452576	0.80707	-0.354494	0.0062338	TSS1500	opensea
cg10564626	MIR548F5	0.934066	0.703496	0.23057	4.95836e-06	Body	opensea
cg13003178	MIR548F5	0.953438	0.749507	0.203931	7.37712e-06	Body	opensea
cg16041090	MIR548F5	0.293898	0.591513	-0.297615	0.00110858	Body	opensea
cg05757376	MIR548F5	0.666078	0.376486	0.289592	0.00349916	TSS1500	opensea
cg27417749	MIR548H4	0.891564	0.536053	0.355511	2.75325e-07	Body	shelf
cg22169791	MIR548H4	0.765255	0.37767	0.387585	6.8639e-05	Body	opensea
cg07344019	MIR548H4	0.867154	0.652961	0.214193	0.00011022	Body	opensea
cg25345561	MIR548H4	0.903746	0.689502	0.214244	0.000215974	Body	shore
cg11400650	MIR548H4	0.753558	0.544709	0.208849	0.000500821	Body	shelf
cg21274136	MIR548H4	0.477936	0.664412	-0.186475	0.0300623	Body	shore
cg15700587	MIR548I4	0.681492	0.895651	-0.214159	0.0494406	Body	opensea
cg03808674	MIR548N	0.890061	0.719017	0.171044	1.30466e-05	Body	shore
cg20587874	MIR548N	0.809806	0.588091	0.221715	0.00462678	Body	opensea
cg14048837	MIR548Q	0.934339	0.775165	0.159174	2.14856e-06	Body	opensea
cg11755251	MIR557	0.876422	0.60356	0.272862	9.02503e-05	TSS1500	opensea
cg09900152	MIR557	0.890772	0.637966	0.252806	0.00341959	TSS1500	opensea
cg06277638	MIR570	0.546905	0.215706	0.331199	0.000622118	TSS1500	opensea
cg09363604	MIR575	0.564364	0.319429	0.244935	0.0387508	TSS1500	opensea
cg03204787	MIR577	0.495456	0.783804	-0.288349	0.00424193	TSS1500	opensea
cg03040622	MIR589	0.828147	0.58189	0.246257	2.32056e-07	TSS1500	shelf
cg20511815	MIR589	0.860701	0.63847	0.222231	0.000137749	TSS1500	shelf
cg01942816	MIR589	0.806081	0.543209	0.262872	0.00136215	Body	shore
cg01459030	MIR590	0.895206	0.612228	0.282977	2.555e-07	TSS200	opensea
cg15908975	MIR592	0.779705	0.552369	0.227336	0.010675	TSS1500	opensea
cg25804357	MIR604	0.849599	0.617366	0.232233	0.00158554	TSS1500	opensea
cg00990350	MIR609	0.774203	0.589612	0.184592	0.00218627	TSS200	opensea
cg19685229	MIR620	0.77463	0.506059	0.268571	0.000504723	TSS1500	opensea
cg22771960	MIR637	0.219677	0.393704	-0.174027	0.0242824	TSS200	shore
cg24943002	MIR637	0.725584	0.535086	0.190497	0.0269533	TSS1500	shore
cg09380135	MIR641	0.695592	0.45366	0.241932	0.038273	TSS1500	shore
cg06055845	MIR641	0.258362	0.4204	-0.162038	0.0469303	TSS1500	shore
cg02869289	MIR642	0.865537	0.607678	0.257859	3.56411e-06	TSS1500	shelf
cg00283662	MIR642	0.916888	0.760204	0.156683	0.00110687	TSS200	shelf
cg09082617	MIR645	0.895998	0.631019	0.26498	3.57799e-05	TSS1500	opensea
cg05093113	MIR645	0.790593	0.497828	0.292765	6.23788e-05	TSS1500	opensea
cg09369136	MIR645	0.871622	0.658364	0.213258	0.00609008	TSS200	opensea
cg12881150	MIR654	0.577418	0.895078	-0.31766	0.000360056	TSS1500	opensea
cg01200264	MIR654	0.486342	0.786561	-0.300219	0.00464133	TSS1500	opensea
cg02047319	MIR654	0.571081	0.838676	-0.267594	0.0101522	TSS1500	opensea
cg20084852	MIR654	0.754048	0.936499	-0.182451	0.0248336	TSS1500	opensea
cg06807993	MIR657	0.92043	0.608794	0.311637	2.63478e-05	TSS1500	shelf
cg18637486	MIR657	0.939385	0.705076	0.234309	0.000114675	TSS1500	shelf
cg02317955	MIR657	0.941006	0.746013	0.194993	0.00337609	TSS1500	shelf
cg07552322	MIR670	0.381607	0.118716	0.262891	0.0285273	TSS1500	opensea
cg18479961	MIR671	0.865951	0.714236	0.151715	0.00261155	TSS200	shore
cg25837979	MIR708	0.844913	0.512436	0.332477	1.14363e-06	TSS1500	opensea
cg11565377	MIR711	0.842674	0.659787	0.182887	0.00176149	TSS1500	opensea
cg11035122	MIR758	0.617497	0.917016	-0.299519	0.00267135	TSS1500	opensea
cg13637893	MIR758	0.647265	0.922894	-0.275629	0.00723988	TSS200	opensea
cg26015115	MIR758	0.743552	0.930376	-0.186824	0.00985415	TSS1500	opensea
cg02558026	MIR762	0.66047	0.3423	0.31817	0.0197248	TSS1500	shore
cg22030962	MIR874	0.801001	0.562099	0.238902	0.0133255	TSS1500	opensea
cg18251187	MIR874	0.787542	0.563164	0.224378	0.0477788	TSS1500	opensea
cg18096939	MIR889	0.555003	0.817169	-0.262166	0.00058043	TSS1500	opensea
cg03290602	MIR889	0.798323	0.961694	-0.163372	0.026324	TSS200	opensea
cg24428232	MIR921	0.740235	0.541488	0.198747	0.000492166	TSS1500	opensea
cg00576773	MIR9-3	0.78837	0.596019	0.192351	2.21237e-07	TSS1500	shore
cg02920449	MIR940	0.734234	0.553481	0.180752	0.0253614	TSS1500	shore
cg25940485	MIR942	0.928663	0.492204	0.436459	5.12006e-14	TSS1500	opensea
cg19582647	MIR942	0.913642	0.626642	0.287	2.08024e-07	TSS200	opensea
cg09099500	MIR942	0.503163	0.231889	0.271274	0.0473423	TSS1500	opensea
cg04063235	MIRLET7A3	0.896921	0.701463	0.195458	3.06671e-06	TSS200	opensea
cg15702185	MIRLET7A3	0.703015	0.273441	0.429573	6.63747e-06	TSS1500	opensea
cg22121941	MIRLET7A3	0.858734	0.664388	0.194346	1.04965e-05	TSS200	opensea
cg26371705	MIRLET7A3	0.877284	0.723168	0.154116	0.00086111	TSS1500	opensea
cg03275648	MIRLET7D	0.828333	0.609179	0.219153	0.00293343	TSS1500	opensea

## Sheet: Table_S2
Table S2. The list of miRNA-annotated DMPs which methylation levels are correlated with expression levels of the annotated miRNAs
			Differential DNA methylation				Sperarman correlation
miRNA gene	mature miRNA	CpG site ID	deltaBeta	adj.P.Val	Feature	CGI	cor_coef	adj,P,Val
MIR134	MIR134-5P	cg12573499	-0.296382	0.00136399	TSS1500	opensea	0.523037	0.0454314763526773
MIR141	MIR141-5P	cg12161331	-0.178503	0.0171822	TSS200	opensea	0.532173	0.0411448485926563
MIR145	MIR145-3P	cg01310120	0.385336	0.000176142	TSS200	opensea	-0.56659	0.0276511008762582
MIR145	MIR145-3P	cg23917868	0.290796	4.42683e-05	TSS200	opensea	-0.666617	0.01329384821820026
MIR145	MIR145-5P	cg01310120	0.385336	0.000176142	TSS200	opensea	-0.607586	0.016281794528347
MIR145	MIR145-5P	cg23917868	0.290796	4.42683e-05	TSS200	opensea	-0.671709	0.01219707784915036
MIR150	MIR150-5P	cg27388703	0.224386	0.00463192	TSS200	opensea	-0.63269	0.02841140849806925
MIR150	MIR150-5P	cg15617950	0.310785	0.000589518	TSS200	opensea	-0.657778	0.0384528410516257
MIR184	MIR184	cg23121785	-0.314088	0.0201826	TSS1500	opensea	-0.576795	0.0243841156971028
MIR21	MIR21-5P	cg04276626	0.228138	0.00336923	TSS200	opensea	-0.618132	0.0210732567160182
MIR21	MIR21-5P	cg02515217	0.15164	0.0465642	TSS200	opensea	-0.79645	0.00114069256875651
MIR23B	MIR23B-3P	cg08849095	0.25858	0.00025372	TSS1500	shelf	-0.575318	0.0248376470672122
MIR487A	MIR487A-3P	cg03019112	-0.403419	9.00459e-05	TSS1500	opensea	0.722124	0.007093863269428589
MIR487A	MIR487A-3P	cg00395657	-0.289682	0.00432823	TSS200	opensea	0.672479	0.009028268404753305
MIR487A	MIR487A-3P	cg23399577	-0.237784	0.000885518	TSS200	opensea	0.579357	0.0236120520467909
MIR489	MIR489-3P	cg26749833	-0.467284	0.000129377	Body	opensea	0.612533	0.0304056528856522
MIR489	MIR489-3P	cg04650977	-0.357664	0.00265858	TSS1500	opensea	0.598528	0.0184095268827117
MIR589	MIR589-3P	cg03040622	0.246257	2.32056e-07	TSS1500	shelf	-0.691156	0.012970405861663231
MIR590	MIR590-3P	cg01459030	0.282977	2.555e-07	TSS200	opensea	-0.537052	0.0389829222632739
MIR758	MIR758-3P	cg13637893	-0.275629	0.00723988	TSS200	opensea	0.526842	0.04360778964785

## Sheet: Table_S3
Table S3. The results of mRNA target prediction and correlation analysis of miRNA and target mRNA levels in NFPA samples
Target prediction results are based on MiRDIP. experimantally validated targets are based on miRTarBase.
miRNA	gene	Spearman Correlation		Target prediction (MiRDIP)				Validated targets (miRTarBase )
		correlation	non-adjusted pvalue*	Integrated_score	Number_of_sources	Score_class	Sources		miRTarBase ID
hsa-miR-145-5p	ZFPM2	-0.669439269810041	0.000622540610322132	0.613158389772091	10	Very High	BCmicrO|Cupid|MBStar|MAMI|microrna.org|miRcode|MirMAP|Mirza-G|RNAhybrid|TargetScan	0
hsa-miR-145-5p	ZBTB6	-0.647010868465785	0.00102328950249568	0.650868069966659	14	Very High	BCmicrO|CoMeTa|ElMMo3|microrna.org|MirAncesTar|miRcode|miRDB|MirMAP|MirTar|miRTar2GO|Mirza-G|MultiMiTar|TargetRank|TargetScan	0
hsa-miR-145-5p	SCN3B	-0.635405176686186	0.0013037167392483	0.516609999992909	13	Very High	BCmicrO|BiTargeting|ElMMo3|MBStar|microrna.org|MirAncesTar|miRcode|miRDB|MirMAP|MirSNP|MirTar|Mirza-G|RepTar	0
hsa-miR-145-5p	PRPSAP2	-0.569471343831688	0.00438465353969896	0.609376694735611	13	Very High	BCmicrO|BiTargeting|CoMeTa|ElMMo3|microrna.org|MirAncesTar|mirbase|miRcode|miRDB|MirMAP|RepTar|RNAhybrid|TargetScan	0
hsa-miR-145-5p	NECAP1	-0.56851221771642	0.00445467727429601	0.447691165396429	11	Very High	BCmicrO|CoMeTa|ElMMo3|MBStar|microrna.org|MirAncesTar|miRcode|MirMAP|miRTar2GO|RepTar|RNAhybrid	0
hsa-miR-145-5p	ITPR2	-0.547831327986288	0.00620048203454736	0.582605862194631	11	Very High	BCmicrO|CoMeTa|ElMMo3|microrna.org|MirAncesTar|miRcode|miRDB|Mirza-G|RepTar|RNAhybrid|TargetRank	0
hsa-miR-145-5p	ALKBH1	-0.541857330627961	0.00679643525481859	0.607208496346187	14	Very High	BCmicrO|CoMeTa|ElMMo3|MBStar|microrna.org|MirAncesTar|miRcode|miRDB|MirMAP|MirTar|Mirza-G|RNAhybrid|TargetRank|TargetScan	0
hsa-miR-145-5p	MAP2K4	-0.538792645947192	0.00711960278770511	0.383633019300468	10	Very High	BCmicrO|BiTargeting|CoMeTa|MirAncesTar|miRcode|MirMAP|Mirza-G|RepTar|RNAhybrid|TargetRank	1	MIRT053655
hsa-miR-145-5p	RCOR1	-0.53119345839377	0.00797451124139514	0.492880565350757	13	Very High	BCmicrO|CoMeTa|ElMMo3|MBStar|microrna.org|MirAncesTar|miRcode|miRDB|MirMAP|MirSNP|Mirza-G|PACCMIT|RNAhybrid	0
hsa-miR-145-5p	GPHN	-0.528828971912149	0.00825668804444476	0.868296744723633	21	Very High	BCmicrO|BiTargeting|CoMeTa|DIANA|ElMMo3|MBStar|MAMI|microrna.org|MirAncesTar|mirbase|miRcode|miRDB|MirMAP|MirTar|Mirza-G|PACCMIT|PicTar|RepTar|RNAhybrid|TargetRank|TargetScan	0
hsa-miR-145-5p	C7orf73	-0.526720506783448	0.00851500930068395	0.478392906066798	12	Very High	BCmicrO|BiTargeting|ElMMo3|MBStar|microrna.org|MirAncesTar|miRcode|miRDB|MirMAP|Mirza-G|RNAhybrid|TargetScan	0
hsa-miR-145-5p	ARL6IP5	-0.525317928502188	0.00869040299356419	0.688340011814867	14	Very High	BCmicrO|CoMeTa|ElMMo3|microrna.org|MirAncesTar|miRcode|miRDB|MirMAP|MirTar|Mirza-G|RepTar|RNAhybrid|TargetRank|TargetScan	1	MIRT021502
hsa-miR-145-5p	FAM222B	-0.523172631223648	0.00896425545739345	0.580135528083901	14	Very High	BCmicrO|Cupid|ElMMo3|MBStar|microrna.org|MirAncesTar|miRcode|miRDB|MirMAP|MirTar|Mirza-G|RepTar|RNAhybrid|TargetRank	0
hsa-miR-145-5p	EAPP	-0.51674003444138	0.00982697068984969	0.496921396120849	13	Very High	BCmicrO|BiTargeting|ElMMo3|MBStar|microrna.org|MirAncesTar|mirbase|miRcode|miRDB|MirMAP|MirTar|RNAhybrid|TargetRank	0
hsa-miR-145-5p	EFNA3	-0.515707980484382	0.00997134273714279	0.685431550126931	12	Very High	BCmicrO|CoMeTa|ElMMo3|MAMI|microrna.org|MirAncesTar|miRcode|miRDB|MirMAP|RNA22|RNAhybrid|TargetScan	0
hsa-miR-145-5p	CDH2	-0.515434554023306	0.0100098735582306	0.708877854508989	15	Very High	BCmicrO|CoMeTa|ElMMo3|MBStar|microrna.org|MirAncesTar|miRcode|miRDB|MirMAP|MirTar|miRTar2GO|Mirza-G|PACCMIT|RNAhybrid|TargetScan	1	MIRT007288
hsa-miR-145-5p	AKIRIN1	-0.500759193211828	0.0122584218513028	0.661026538193597	14	Very High	BCmicrO|CoMeTa|DIANA|ElMMo3|MAMI|microrna.org|MirAncesTar|miRcode|miRDB|MirMAP|Mirza-G|PACCMIT|RNAhybrid|TargetScan	0
hsa-miR-23b-3p	GALNT12	-0.68896430475614	0.000390248425787016	0.685356117913867	17	Very High	BCmicrO|BiTargeting|CoMeTa|DIANA|ElMMo3|MBStar|microrna.org|MirAncesTar|miRcode|miRDB|MirMAP|MirTar|Mirza-G|RepTar|RNAhybrid|TargetRank|TargetScan	0
hsa-miR-23b-3p	SV2A	-0.646322601836989	0.00103837634304112	0.527364881415585	12	Very High	BCmicrO|Cupid|DIANA|MBStar|microrna.org|MirAncesTar|miRcode|MirMAP|miRTar2GO|RNA22|RNAhybrid|TargetScan	0
hsa-miR-23b-3p	GABRB3	-0.621330957394783	0.00172700570631607	0.610650983734638	14	Very High	BCmicrO|BiTargeting|CoMeTa|DIANA|ElMMo3|MBStar|MAMI|MirAncesTar|miRcode|MirMAP|RepTar|RNAhybrid|TargetRank|TargetScan	0
hsa-miR-23b-3p	TERF2	-0.59096144887568	0.0030359355373785	0.445851106774677	14	Very High	BCmicrO|CoMeTa|DIANA|ElMMo3|microrna.org|MirAncesTar|mirbase|miRcode|miRDB|MirMAP|Mirza-G|PACCMIT|RepTar|RNAhybrid	0
hsa-miR-23b-3p	UQCR10	-0.556779357328697	0.00538748485257488	0.545665244611137	15	Very High	BCmicrO|CoMeTa|Cupid|DIANA|ElMMo3|MBStar|microrna.org|MirAncesTar|miRcode|miRDB|MirMAP|Mirza-G|RepTar|RNAhybrid|TargetRank	0
hsa-miR-23b-3p	SEPHS1	-0.55206574139767	0.00580421842405847	0.436110885889625	9	Very High	BCmicrO|DIANA|MBStar|microrna.org|MirAncesTar|miRcode|MirMAP|RNAhybrid|TargetScan	0
hsa-miR-23b-3p	SYNM	-0.548610241615155	0.0061259949071337	0.383875365245324	12	Very High	BCmicrO|DIANA|ElMMo3|MBStar|microrna.org|MirAncesTar|miRcode|miRDB|MirMAP|Mirza-G|RepTar|TargetRank	0
hsa-miR-23b-3p	POM121C	-0.539538276611906	0.00703986117371166	0.720939698000493	14	Very High	BCmicrO|Cupid|DIANA|ElMMo3|MBStar|microrna.org|MirAncesTar|miRcode|miRDB|MirMAP|MirTar|miRTar2GO|Mirza-G|TargetScan	1	MIRT501539
hsa-miR-23b-3p	DDAH1	-0.510721554371923	0.0106928651129198	0.58837749058143	15	Very High	BCmicrO|BiTargeting|CoMeTa|DIANA|ElMMo3|MBStar|microrna.org|MirAncesTar|miRcode|miRDB|MirMAP|Mirza-G|RepTar|RNAhybrid|TargetRank	0
hsa-miR-23b-3p	UNC13A	-0.51066538206325	0.0107012230430829	0.440643970628035	11	Very High	BCmicrO|DIANA|ElMMo3|MirAncesTar|miRcode|MirMAP|Mirza-G|RepTar|RNAhybrid|TargetRank|TargetScan	0
hsa-miR-23b-3p	NACC1	-0.5103469516747	0.0107487007816094	0.722625662386653	17	Very High	BCmicrO|CoMeTa|DIANA|ElMMo3|MBStar|MAMI|microrna.org|MirAncesTar|miRcode|miRDB|MirMAP|Mirza-G|PACCMIT|RepTar|RNAhybrid|TargetRank|TargetScan	1	MIRT472552
hsa-miR-23b-3p	TSR2	-0.505942071758342	0.0114228014929514	0.521220246578578	16	Very High	BCmicrO|DIANA|ElMMo3|MBStar|microrna.org|MirAncesTar|mirbase|miRcode|miRDB|MirMAP|MirTar|miRTar2GO|Mirza-G|RepTar|RNAhybrid|TargetRank	0
hsa-miR-23b-3p	USP30	-0.505287052808451	0.0115258419685585	0.432012472813722	11	Very High	BCmicrO|DIANA|ElMMo3|microrna.org|MirAncesTar|miRcode|miRDB|MirMAP|Mirza-G|RNAhybrid|TargetScan	0
hsa-miR-23b-3p	CCDC6	-0.504629947584065	0.011629949501412	0.834654009102744	19	Very High	BCmicrO|CoMeTa|DIANA|ElMMo3|GenMir++|MBStar|MAMI|microrna.org|MirAncesTar|miRcode|miRDB|MirMAP|MirSNP|MirTar|Mirza-G|PACCMIT|RepTar|TargetRank|TargetScan	0
hsa-miR-23b-3p	PIK3R3	-0.504337509785316	0.0116765203868193	0.721791693913084	17	Very High	BCmicrO|CoMeTa|Cupid|DIANA|ElMMo3|MBStar|microrna.org|MirAncesTar|miRcode|miRDB|MirMAP|miRTar2GO|Mirza-G|PACCMIT|RepTar|RNA22|TargetScan	0
hsa-miR-23b-3p	MPP2	-0.504047428379904	0.0117228618549694	0.660419244792499	16	Very High	BCmicrO|BiTargeting|Cupid|DIANA|ElMMo3|MBStar|microrna.org|MirAncesTar|miRcode|miRDB|MirMAP|miRTar2GO|RepTar|RNAhybrid|TargetRank|TargetScan	0
hsa-miR-489-3p	ATP5F1	-0.586078820865365	0.00330756035929825	0.449754347465888	11	Very High	DIANA|ElMMo3|MirAncesTar|miRcode|miRDB|MirMAP|MirTar|Mirza-G|RepTar|RNAhybrid|TargetScan	0
hsa-miR-489-3p	ATXN7L3B	-0.542855662627497	0.00669375402546996	0.391339194964747	9	Very High	DIANA|ElMMo3|MBStar|MirAncesTar|miRcode|miRDB|MirMAP|Mirza-G|TargetScan	0
hsa-miR-150-5p	ETNK2	-0.670733368292006	0.000604191797100141	0.410310918461581	13	Very High	BCmicrO|DIANA|ElMMo3|MirAncesTar|mirbase|miRcode|mirCoX|MirMAP|PACCMIT|RepTar|RNA22|RNAhybrid|TargetRank	0
hsa-miR-150-5p	PTPRN2	-0.591210746662853	0.00302257448698916	0.392155265360301	10	Very High	BCmicrO|DIANA|ElMMo3|microrna.org|MirAncesTar|miRcode|mirCoX|miRDB|MirMAP|RNAhybrid	0
hsa-miR-150-5p	ATG9A	-0.584088800916607	0.00342383548521641	0.50427878792825	13	Very High	BCmicrO|BiTargeting|DIANA|ElMMo3|microrna.org|MirAncesTar|miRcode|mirCoX|miRDB|MirMAP|miRTar2GO|RNAhybrid|TargetRank	0
hsa-miR-150-5p	CACNA2D1	-0.513905183184251	0.0102275823671856	0.436546046216573	13	Very High	BCmicrO|CoMeTa|DIANA|ElMMo3|MBStar|microrna.org|MirAncesTar|mirbase|miRcode|mirCoX|miRDB|MirMAP|RNAhybrid	0
hsa-miR-150-5p	GDI1	-0.506490154988546	0.0113371454262578	0.637482545101687	16	Very High	BCmicrO|BiTargeting|CoMeTa|DIANA|ElMMo3|microrna.org|MirAncesTar|mirbase|miRcode|mirCoX|miRDB|MirMAP|Mirza-G|PACCMIT|RNAhybrid|TargetScan	0
hsa-miR-150-5p	BANF1	-0.503137974219836	0.0118690952284958	0.394849186612314	12	Very High	BCmicrO|CoMeTa|DIANA|ElMMo3|microrna.org|MirAncesTar|miRcode|mirCoX|miRDB|MirMAP|Mirza-G|RNAhybrid	0
hsa-miR-184	AGRN	-0.527001708392688	0.00848018832497339	0.458653081258012	13	Very High	BCmicrO|CoMeTa|DIANA|ElMMo3|microrna.org|MirAncesTar|miRcode|miRDB|MirMAP|PACCMIT|RNA22|RNAhybrid|TargetRank	0
hsa-miR-21-5p	MICALL1	-0.651960003295219	0.000920109327081474	0.55873666967613	14	Very High	BCmicrO|CoMeTa|DIANA|ElMMo3|MBStar|microrna.org|MirAncesTar|miRcode|mirCoX|miRDB|MirMAP|Mirza-G|RNAhybrid|TargetScan	0
hsa-miR-21-5p	CSRNP3	-0.591528400521678	0.00300561994822828	0.666030963376318	14	Very High	BCmicrO|Cupid|DIANA|ElMMo3|MBStar|MirAncesTar|miRcode|mirCoX|miRDB|MirMAP|MirTar|Mirza-G|RNAhybrid|TargetScan	0
hsa-miR-21-5p	SSFA2	-0.58880678890564	0.00315344858549519	0.854098354166832	22	Very High	BCmicrO|CoMeTa|Cupid|DIANA|ElMMo3|GenMir++|MBStar|MAMI|microrna.org|MirAncesTar|miRcode|mirCoX|MirMAP|MirSNP|MirTar|miRTar2GO|Mirza-G|MultiMiTar|PACCMIT|PITA|RNAhybrid|TargetRank	1	MIRT030920
hsa-miR-21-5p	RNF111	-0.557927357840926	0.00528975724543147	0.868867452444438	20	Very High	BCmicrO|CoMeTa|Cupid|DIANA|ElMMo3|MBStar|MAMI|microrna.org|MirAncesTar|miRcode|mirCoX|miRDB|MirMAP|Mirza-G|MultiMiTar|PACCMIT|PicTar|RNAhybrid|TargetRank|TargetScan	1	MIRT030872
hsa-miR-21-5p	CNOT8	-0.537918316071663	0.00721403266474282	0.800908635405124	19	Very High	BCmicrO|CoMeTa|Cupid|DIANA|ElMMo3|MAMI|microrna.org|MirAncesTar|mirbase|miRcode|mirCoX|miRDB|MirMAP|MirTar|miRTar2GO|Mirza-G|RNAhybrid|TargetRank|TargetScan	0
hsa-miR-21-5p	NAA30	-0.516423959967861	0.00987100760167809	0.531701717921845	15	Very High	BCmicrO|DIANA|ElMMo3|MBStar|MAMI|microrna.org|MirAncesTar|miRcode|mirCoX|miRDB|MirMAP|MirTar|miRTar2GO|Mirza-G|RNAhybrid	1	MIRT005429
hsa-miR-141-5p	PAFAH1B2	-0.514889051388849	0.0100870992128202	0.466623357479076	12	Very High	BiTargeting|Cupid|DIANA|MBStar|MirAncesTar|mirbase|miRDB|MirMAP|MirTar|Mirza-G|RepTar|RNAhybrid	0
hsa-miR-758-3p	BHLHE41	-0.711068674008966	0.000220094338906921	0.427662952257279	10	Very High	Cupid|DIANA|ElMMo3|MBStar|microrna.org|MirAncesTar|MirMAP|Mirza-G|RepTar|TargetScan	0
hsa-miR-758-3p	ZFPM2	-0.503018863796649	0.0118883537663259	0.737209556939262	17	Very High	CoMeTa|Cupid|DIANA|ElMMo3|MBStar|microrna.org|MirAncesTar|miRDB|MirMAP|MirSNP|MirTar|Mirza-G|PACCMIT|RepTar|RNAhybrid|TargetRank|TargetScan	0
hsa-miR-134-5p	GNAO1	-0.534184932136085	0.00762865268040364	0.666414267260319	17	Very High	BCmicrO|CoMeTa|DIANA|ElMMo3|MBStar|microrna.org|MirAncesTar|mirbase|miRDB|MirMAP|Mirza-G|PACCMIT|PITA|RepTar|RNAhybrid|TargetRank|TargetScan	0
hsa-miR-134-5p	SCN9A	-0.53058360673168	0.00804653891403927	0.399905369606673	13	Very High	BCmicrO|CoMeTa|DIANA|ElMMo3|MBStar|microrna.org|MirAncesTar|mirbase|miRDB|MirMAP|miRTar2GO|Mirza-G|RepTar	0
hsa-miR-134-5p	INA	-0.510311603416777	0.0107539814852444	0.432064565446195	14	Very High	BCmicrO|BiTargeting|CoMeTa|DIANA|ElMMo3|microrna.org|MirAncesTar|miRDB|MirMAP|Mirza-G|MultiMiTar|PITA|RepTar|RNAhybrid	0
hsa-miR-134-5p	ZFPM2	-0.505820094600801	0.0114419340642468	0.568314645435717	14	Very High	BCmicrO|CoMeTa|Cupid|DIANA|ElMMo3|MBStar|microrna.org|MirAncesTar|MirMAP|Mirza-G|PACCMIT|RepTar|RNAhybrid|TargetRank	0
hsa-miR-487a-3p	MEGF9	-0.509581658191615	0.0108634901403844	0.57992940821323	12	Very High	BCmicrO|CoMeTa|DIANA|ElMMo3|MBStar|MirAncesTar|miRDB|MirMAP|MirTar|Mirza-G|PACCMIT|TargetScan	0
* th results did not reach statistical significance when significance threshold level adujstment with Benjamini-Hochberg method was applied

## Sheet: Table_S4
Table S4. Detail characteristics of pituitary adenoma patients and donors of normal pituitary samples
Investigation group (patients enrolled in HM450K-based methylation profiling and NGS sequencing of small RNA fraction.)
Labeling		Demographical data		Diagnosis			Hormone immunostaining
nr	code	sex	age (years)	subtype	invasive	GH	PRL	ACTH	TSH	FSH	LH	α-su
1	26_10	F	38	gonadotroph adenoma	-	-	-	-	-	-	+	-
2	37_10	M	61	gonadotroph adenoma	-	-	-	-	-	-	+	-
3	35_11	M	55	gonadotroph adenoma	-	-	-	-	-	+	+	+
4	37_12	M	68	gonadotroph adenoma	-	-	-	-	-	+	+	+
5	46_12	M	36	gonadotroph adenoma	+	-	-	-	-	+	+	-
6	1_13	M	60	gonadotroph adenoma with oncocytic features	-	-	-	-	-	+	+	-
7	5_13	M	73	gonadotroph adenoma with oncocytic features	+	-	-	-	-	+	+	+
8	9_13	M	59	gonadotroph adenoma	+	-	-	-	-	-	+	-
9	15_13	M	44	gonadotroph adenoma	-	-	-	-	-	+	+	+
10	1_14	M	68	gonadotroph adenoma	+	-	-	-	-	+	+	-
11	10_14	F	56	gonadotroph adenoma	-	-	-	-	-	+	+	+
12	16_14	F	54	gonadotroph adenoma	-	-	-	-	-	-	+	+
13	24_14	M	57	gonadotroph adenoma	-	-	-	-	-	-	+	-
14	44_14	F	59	gonadotroph adenoma	+	-	-	-	-	+	-	-
15	55_14	M	50	gonadotroph adenoma with oncocytic features	-	-	-	-	-	+	+	-
Validation group (patients enrolled in bisulfite pyrosequencing and qRT-PCR analysis)
nr	code	sex	age (years)	subtype	invasive	GH	PRL	ACTH	TSH	FSH	LH	α-su
1	38_10	M	52	gonadotroph adenoma	+	-	-	-	-	+	+	-
2	10_13	F	43	gonadotroph adenoma	+	-	-	-	-	-	+	+
3	13_14	F	67	gonadotroph adenoma	-	-	-	-	+	+	+	+
4	37_14	F	75	gonadotroph adenoma	+	-	-	-	-	-	+	+
5	40_14	M	46	gonadotroph adenoma	+	-	-	-	-	-	+	+
6	57_14	M	79	gonadotroph adenoma	+	-	-	-	-	+	+	+
7	51_10	M	58	gonadotroph adenoma	+	-	-	-	-	+	+	-
8	31_11	M	75	gonadotroph adenoma	+	-	-	-	-	+	+	-
9	33_11	M	67	gonadotroph adenoma	+	-	-	-	-	+	+	+
10	80_11	M	55	gonadotroph adenoma	+	-	-	-	-	+	+	+
11	14_12	M	61	gonadotroph adenoma	+	-	-	-	-	+	+	+
12	38_12	M	60	gonadotroph adenoma	-	-	-	-	-	+	+	-
13	49_12	F	49	gonadotroph adenoma	+	-	-	-	-	+	+	+
14	50_12	M	53	gonadotroph adenoma	+	-	-	-	-	+	+	-
15	2_13	M	61	gonadotroph adenoma	+	-	-	-	-	+	+	-
16	8_13	M	73	gonadotroph adenoma	+	-	-	-	-	-	+	+
17	5_14	F	58	gonadotroph adenoma/null cell adenoma*	+	-	-	-	-	-	-	-
18	6_14	M	63	gonadotroph adenoma	-	-	-	-	-	-	+	-
19	7_14	F	73	gonadotroph adenoma/null cell adenoma*	-	-	-	-	-	-	-	-
20	8_14	M	34	gonadotroph adenoma	-	-	-	-	-	-	+	-
21	9_14	M	80	gonadotroph adenoma	+	-	-	-	-	-	+	+
22	11_14	F	40	gonadotroph adenoma	+	-	-	-	-	+	+	+
23	15_14	F	57	gonadotroph adenoma	-	-	-	-	-	-	-	+
24	18_14	F	75	gonadotroph adenoma with oncocytic features	-	-	-	-	-	+	+	-
25	20_14	M	57	gonadotroph adenoma with oncocytic features	+	-	-	-	-	-	+	-
26	21_14	M	62	gonadotroph adenoma	-	-	-	-	-	+	+	-
27	22_14	M	58	gonadotroph adenoma with oncocytic features	+	-	-	-	-	+	+	+
28	47_14	F	50	gonadotroph adenoma	+	-	-	-	-	+	+	+
29	52_14	F	57	gonadotroph adenoma	-	-	-	-	-	+	-	-
30	2_15	M	52	gonadotroph adenoma	-	-	-	-	-	-	+	-
31	3_15	F	65	gonadotroph adenoma with oncocytic features	+	-	-	-	-	+	+	-
32	7_15	F	58	gonadotroph adenoma with oncocytic features	+	-	-	-	-	+	+	-
33	9_15	M	71	gonadotroph adenoma	+	-	-	-	-	+	+	+
34	21_15	F	52	gonadotroph adenoma/null cell adenoma*	+	-	-	-	-	-	-	-
35	22_15	F	54	gonadotroph adenoma	n/a	-	-	-	-	+	+	+
36	23_15	F	75	gonadotroph adenoma	+	-	-	-	-	+	+	+
37	35_15	M	69	gonadotroph adenoma	+	-	-	-	-	-	-	+
38	47_15	M	77	gonadotroph adenoma	n/a	-	-	-	-	+	+	+
39	48_15	M	77	gonadotroph adenoma	+	-	-	-	-	+	+	+
40	49_15	M	44	gonadotroph adenoma/null cell adenoma*	n/a	-	-	-	-	-	-	-
41	52_15	M	56	gonadotroph adenoma	+	-	-	-	-	+	+	+
42	55_15	F	58	gonadotroph adenoma	-	-	-	-	-	+	+	+
43	57_15	F	67	gonadotroph adenoma	+	-	-	-	-	+	+	+
44	58_15	M	37	gonadotroph adenoma with oncocytic features	+	-	-	-	-	-	+	+
45	60_15	F	79	gonadotroph adenoma with oncocytic features	+	-	-	-	-	-	+	-
46	61_15	M	72	gonadotroph adenoma with oncocytic features	+	-	-	-	-	-	+	-
47	63_15	M	70	gonadotroph adenoma with oncocytic features	+	-	-	-	-	-	+	+
48	65_15	F	60	gonadotroph adenoma with oncocytic features	+	-	-	-	-	-	-	+
49	66_15	M	65	gonadotroph adenoma	-	-	-	-	-	-	+	+
50	68_15	F	59	gonadotroph adenoma	n/a	-	-	-	-	+	+	+
51	69_15	M	67	gonadotroph adenoma with oncocytic features	-	-	-	-	-	-	+	+
52	73_15	M	71	gonadotroph adenoma	+	-	-	-	-	+	+	-
53	74_15	M	54	gonadotroph adenoma with oncocytic features	-	-	-	-	-	+	+	+
54	75_15	F	53	gonadotroph adenoma	+	-	-	-	-	+	+	-
55	78_15	F	76	gonadotroph adenoma	+	-	-	-	-	-	+	+
56	80_15	M	76	gonadotroph adenoma	-	-	-	-	-	+	-	+
57	82_15	F	71	gonadotroph adenoma	-	-	-	-	-	+	-	+
58	86_15	M	63	gonadotroph adenoma	+	-	-	-	-	-	-	+
59	1_16	M	64	gonadotroph adenoma	+	-	-	-	-	-	+	+
60	3_16	M	59	gonadotroph adenoma	+	-	-	-	-	-	+	+
61	9_16	M	55	gonadotroph adenoma	+	-	-	-	-	+	+	+
62	14_16	F	70	gonadotroph adenoma with oncocytic features	-	-	-	-	-	+	+	+
63	19_16	M	47	gonadotroph adenoma with oncocytic features	n/a	-	-	-	-	+	-	-
64	20_16	F	69	gonadotroph adenoma with oncocytic features	+	-	-	-	-	+	+	+
65	21_16	F	59	gonadotroph adenoma	+	-	-	-	-	+	+	+
66	22_16	M	43	gonadotroph adenoma	-	-	-	-	-	+	+	+
67	27_16	F	46	gonadotroph adenoma	+	-	-	-	-	-	-	+
68	28_16	M	68	gonadotroph adenoma	n/a	-	-	-	-	+	+	+
69	29_16	F	60	gonadotroph adenoma/null cell adenoma*	+	-	-	-	-	-	-	-
70	33_16	F	55	gonadotroph adenoma	-	-	-	-	-	-	+	+
71	35_16	F	63	gonadotroph adenoma	+	-	-	-	-	+	+	+
72	41_16	M	69	gonadotroph adenoma	-	-	-	-	-	+	+	-
73	42_16	F	65	gonadotroph adenoma	+	-	-	-	-	+	+	+
74	59_16	M	66	gonadotroph adenoma	-	-	-	-	-	+	+	+
75	60_16	F	58	gonadotroph adenoma	-	-	-	-	-	+	+	+
76	61_16	M	51	gonadotroph adenoma/null cell adenoma*	+	-	-	-	-	-	-	-
77	85_15	M	64	gonadotroph adenoma	-	-	-	-	-	-	+	+
78	32_16	F	72	gonadotroph adenoma	-	-	-	-	-	+	+	-
79	27_14	M	60	gonadotroph adenoma	+	-	-	-	-	+	+	+
80	17/14	M	71	gonadotroph adenoma	-	-	-	-	-	+/-	+	+/-
Characteristics of normal pituitary samples donors (samples from autopsy used for DNA methylation analysis)
nr	code	sex	age (years)	PMR (hours)
1	31_15	F	53	46
2	32_15	M	63	36
3	36_15	M	64	25
4	37_15	M	44	41
5	38_15	F	46	28

## Sheet: Tabl_S5
Table S5. Sequences of PCR primers used for pyrosuequncing and list miRNA expression assays
pyrosequencing primers
miRNA gene	forward (5' → 3')	reverse (5' → 3')	sequencing (5' → 3')
MIR145	ATGAGTAGTGTAGATAGTAGAGGGTAGTTT	biot_TCTTCTACATCCAACCCCATCTATAACAA	ATTTTTTTTTAGAGTAATAAGTTAT
MIR184	TTGGTTTTTAAAGATTTTGTATGAAT	biot_CAAAACCCATCAACCACAAAT	TTTTTAAAGATTTTGTATGAATTAG
MIR21	biot_GGGGTTAGATTTTAATAGGTTAGAAATGTT	ACCCATCCACTAATATTACCATAAAATTCA	ACATCAATCTAATAAACTACCC
MiRCURY™ LNA primer sets for miRNA expression measurments
miRNA	assay no.
hsa-miR-145-5p	YP00204483
hsa-miR-184	YP00204601
hsa-miR-21-5p	YP00204230
